# Supplementary material for: Visualizing the Invisible: Dual Click Imaging of Ruthenium-Based Photoactivated Chemotherapy Agents and Their DNA Synthesis Inhibition in Fixed Cancer Cells
Source: J Am Chem Soc. 2025 Nov 5;147(46):42500–10. doi: 10.1021/jacs.5c13249 (PMC12636004; doi:10.1021/jacs.5c13249)
Supplement: Supplementary file 2 [file ja5c13249_si_002.xyz]

79
Frame 53:  Geometry 54, Bond Energy: -23.22964 Hartree
Ru -0.1386272406317239 -0.1728871042070829 0.5035144302613997
C -1.531207832588218 -2.757551541285255 -0.5218677891833204
H -2.24524195140538 -2.072423656384397 -0.9594936734264196
C -1.675997338141558 -4.126788522859417 -0.6665537013911703
H -2.518821125742265 -4.516548561628556 -1.221494992827352
C -0.7357222835419303 -4.963510374135509 -0.09270650390146704
H -0.8206172645433322 -6.039053545348915 -0.1819074272165476
C 0.327600867434155 -4.40433911662796 0.5972036675306582
H 1.081112834402843 -5.035730075210719 1.047221963386152
C 0.417181389439417 -3.026298802234863 0.7064797035326705
C 1.523544100393143 -2.343645777494022 1.399681667297997
C 2.60281546127147 -2.953909223144666 2.013882645173779
H 2.693778989773381 -4.030211278213327 2.045507268159674
C 3.586680046685451 -2.153612667407497 2.600332753500335
C 3.467366308803155 -0.7634784683642144 2.545008518012292
H 4.228782042746849 -0.140463455060503 2.991546172989982
C 2.364411606499144 -0.208128963985455 1.920371284871431
C 2.073021538164229 1.227764094915739 1.792468720753408
C 2.913329210355384 2.210394634842851 2.291747916711746
H 3.841052838678216 1.938060530988706 2.775454190403192
C 2.551363903356648 3.540969230760397 2.171238195072737
H 3.197464461409832 4.319428153682459 2.557460879337389
C 1.349901365986842 3.852472938321198 1.559496479888117
H 1.016793496740082 4.876031773882573 1.450620045206895
C 0.5603224057869644 2.825035087576484 1.074174813912468
H -0.3838218829951246 3.03477308698064 0.5916879604034408
N -0.5216293835766055 -2.206354272701332 0.155047587701827
N 1.42392386809426 -1.001338278164124 1.379606451031281
N 0.902153017557386 1.537635809657449 1.171604041385557
C -3.055834875307845 0.4626045292003551 -0.1810695788521076
H -3.209630041363103 -0.2996710710699634 0.5728062088056303
C -4.167432105358489 1.128597058235949 -0.7100348312821501
C -5.487296559209559 0.8327259701647999 -0.295188126423042
H -5.649178011916466 0.05867265660458093 0.4465769691020724
C -6.535715999421286 1.52738318379346 -0.8292910015529869
H -7.549881263621116 1.310463002625711 -0.5151715060764455
C -6.306593740841212 2.535264578067364 -1.795257130406514
H -7.15257921015576 3.073712147075788 -2.207278291116568
C -5.040420298126659 2.839731075786094 -2.214178389097393
H -4.87024200718328 3.61229575551311 -2.955176724920513
C -3.935014326520808 2.141688821798193 -1.675169778541516
C -2.606826972902733 2.373549805060031 -2.057235752150853
H -2.380759725806299 3.106536976228194 -2.822597109822626
C -1.583380804479718 1.665282006510563 -1.475154195189084
C 0.6905300303639436 1.006677217215075 -2.179636241328131
C 1.44494098073945 1.188420920758492 -3.313804367195852
H 1.251664988497113 2.043527364600589 -3.950555883023393
C 2.443378017206619 0.2660112487094222 -3.657204325507613
C 3.263160180950746 0.3825685116658833 -4.804067621013719
H 3.141168472402774 1.237076690469951 -5.45994451635968
C 4.196855512988538 -0.5806372607944117 -5.07424441519364
H 4.824449937422036 -0.4888223908618392 -5.953518405341535
C 4.362405104514678 -1.6998334163743 -4.225019509237881
H 5.111492072668192 -2.445424680994455 -4.46387209501423
C 3.582462178063681 -1.841231656677604 -3.112471637118505
H 3.69794148806238 -2.69522755607542 -2.453977974064316
C 2.608949485465777 -0.8600149567651078 -2.811330471509063
C 1.792650759123127 -0.9500685301219021 -1.679588086642163
H 1.914030288175524 -1.799387189712885 -1.020944257503333
N -1.797857072116594 0.7287145290616694 -0.5059219985511247
N 0.8825410455729213 -0.05063428862247677 -1.341413318084977
C -0.9111555926772327 -1.705518949397671 3.524696615773443
H 0.1164597094902461 -1.580235719766127 3.861243941079369
H -1.006703992411256 -2.604271538494385 2.920455738034669
H -1.585396778980701 -1.785680575273563 4.374319552610008
S -1.451298510998732 -0.3169425161030515 2.509487491827477
C -1.105690736513914 1.072592885094073 3.63265678449639
H -0.03282458910066699 1.265640227898179 3.659755221938439
H -1.599986077124376 1.928814860253459 3.17030927504548
C -1.595596377644129 0.8542962781429553 5.05325523832981
H -0.982706794336715 0.1042891559679136 5.552218599118054
H -1.457715785829314 1.796290445726972 5.593716128308011
O -2.93425964451962 0.3989196147537361 5.149703473115839
H -3.516598099268223 1.102244418313223 4.837021328797476
C 4.704407288681812 -2.748790957023131 3.249952879084972
C 5.64754672222498 -3.246019440854954 3.804782716088554
H 6.486489020537687 -3.687566003023037 4.296774628787286
N -0.2688007680057821 1.954491933437816 -1.836436878591254
H -0.2315834179832435 2.747514473869215 -2.461243340831531
